# Supplementary material for: Indolyl Septanoside Synthesis for In Vivo Screening of Bacterial Septanoside Hydrolases
Source: Int J Mol Sci. 2021 Apr 26;22(9):4497. doi: 10.3390/ijms22094497 (PMC8123396; doi:10.3390/ijms22094497)
Supplement: Supplementary file 1 [file ijms-22-04497-s001.zip]

Archive with 1 entries (1 files):
- ijms-1184352-supplementary.pdf
